# Supplementary material for: Nutrigenomic regulation of sensory plasticity
Source: eLife. 2023 Mar 23;12:e83979. doi: 10.7554/eLife.83979 (PMC10036121; doi:10.7554/eLife.83979)
Supplement: Source code 1. [file elife-83979-code1.zip]

Archive with 1 entries (1 files):
- 05-10-2022-RA-eLife-83979/Supplemental File 2_calc_sig_unchanged.py
